# Supplementary material for: Patient-derived gastric cancer organoids model heterogeneity and stroma-mediated chemoresistance in poorly cohesive carcinoma
Source: Front Mol Biosci. 2025 Jun 30;12:1631168. doi: 10.3389/fmolb.2025.1631168 (PMC12256257; doi:10.3389/fmolb.2025.1631168)
Supplement: Supplementary file 1 [file Table2.xlsx]

## Sheet: Sheet1
ID	Success/Fail	Gender	Age	Tumor Size	Histological Type	Histological Grade	Lauren Type	Tumor Invasion Depth	Vascular Invasion	Nerve Invasion	pTN Stage	Lymph Node Metastasis (Small Curvature/Large Curvature)
G001	Success	Female	66	7cm×4cm×1.5cm	Tubular Adenocarcinoma	G2	Intestinal Type	Infiltrates Subserosal Connective Tissue	+	+	T3 N3a	9/31, 0/13
G002	Success	Male	74	7.5cm×7cm×1cm	Mucinous adenocarcinoma with a component of signet-ring cell carcinoma.	G3	Diffuse Type	Infiltrates Serosal Layer	-	+	T4a N2	1/15, 2/10
G003	Success	Male	81	4cm×2.5cm×1.5cm	Tubular Adenocarcinoma	G2	Intestinal Type	Infiltrates Submucosa	-	-	T1b N0	0/31, 0/6
G004	Success	Male	73	5.5cm×4cm×1.5cm	Mixed Cancer (Tubular Adenocarcinoma 60%, Mucinous Adenocarcinoma 40%)	G2-G3	Intestinal Type	Infiltrates Subserosal Fibrofatty Tissue	+	+	T3 N3	9/13, 0/7
G005	Success	Female	66	5.5cm×3.3cm×1.5cm	Poorly Cohesive Carcinoma(Includes Signet Ring Cell Carcinoma)	G3	Diffuse Type	Infiltrates Serosa	+	+	T4a N3b	29/35, 2/8
G006	Success	Male	71	2cm×1.5cm	Tubular Adenocarcinoma	G2	Intestinal Type	Infiltrates Submucosa	-	-	T1b N0	0/13, 0/15
G007	Fail	Male	80	3.7cm×3.2cm×0.9cm	Tubular Adenocarcinoma（85%），Papillary Adenocarcinoma（15%）	G2	Intestinal Type	Invasion into the muscularis propria	-	-	T2 N1	0/9, 1/10
G008	Success	Male	59	3cm×2cm×1cm	Poorly Cohesive Carcinoma(Includes Signet Ring Cell Carcinoma)	G3	Diffuse Type	Infiltrates Serosal Layer	+	+	T4a N3b	7/11, 7/9
G009	Success	Male	50	2.1cm×2cm×1cm	Mixed Carcinoma（Tubular Adenocarcinoma80%，Poorly Cohesive Carcinoma20%）	G2	Mixed type	Infiltrates Subserosal Connective Tissue	+	+	T3 N1	1/27, 0/7
G010	Success	Male	66	13cm×8cm×1cm	Poorly differentiated adenocarcinoma with a component of poorly cohesive carcinoma.	G3	Diffuse Type	Infiltrates Serosal Layer	+	+	T4 N3b	15/19, 14/14
G011	Fail	Male	56	3.5cm×3cm×1cm	Tubular Adenocarcinoma with Solid Pattern	G3	Mixed type	Infiltrates Serosal Layer	+	+	T4a N3b	9/9, 15/15
G012	Fail	Male	78	3.5cm×3cm×0.8cm	Tubular adenocarcinoma with minor components of papillary adenocarcinoma and micropapillary features.	G2	Intestinal Type	Infiltrates Serosal Layer	+	+	T4a N3a	12/23, 3/3
G013	Success	Male	64	1.7cm×1.5cm×0.5cm	Mixed Carcinoma（Tubular Adenocarcinoma80%，Poorly Cohesive Carcinoma20%）	G2-G3	Mixed type	Infiltrates Subserosal Connective Tissue	+	+	T3 N2	3/18, 2/5
G014	Success	Male	78	4cm×3.5cm×1.2cm	Mixed Carcinoma（Tubular Adenocarcinoma70%，Mucinous Adenocarcinoma20%，Poorly Cohesive Carcinoma10%）	G2	Mixed type	Infiltrates Subserosal Connective Tissue	+	+	T3 N2	5/20, 1/7
G015	Success	Female	47	12cm×5cm×1.5cm	Poorly Cohesive Carcinoma	G3	Diffuse Type	Infiltrates Serosal Layer	+	+	T4a N3b	15/21, 2/9
G016	Success	Male	71	2.5cm×2cm×1.5cm	Tubular Adenocarcinoma	G3	Intestinal Type	Penetration through the muscularis propria into the subserosal fibrous connective tissue	+	+	T3 N0	0/29, 0/17
G017	Success	Female	78	7cm×6.5cm×1cm	Tubular Adenocarcinoma	G3	Mixed type	Infiltrates Subserosal Connective Tissue	+	-	T4b N3b	16/17, 9/22
G018	Success	Male	62	2.2cm×2cm×0.8cm	Poorly Cohesive Carcinoma(Includes Signet Ring Cell Carcinoma)	G3	Diffuse Type	Infiltrates Subserosal Connective Tissue	+	+	T3 N1	2/16, 0/6
G019	Success	Male	71	3.5cm×2.5cm×0.6cm	Tubular Adenocarcinoma	G2-G3	Mixed type	Infiltrates Subserosal Connective Tissue	-	+	T3 N2	4/24, 0/5
G020	Success	Female	56	1cm×0.7cm×0.6cm	Poorly Cohesive Carcinoma(Includes Signet Ring Cell Carcinoma)	G3	Mixed type	Infiltrates Submucosa	-	+	T1b N0	0/12, 0/9
G021	Success	Male	92	9.5cm×7.5cm×2.5cm	Tubular Adenocarcinoma（50%），Papillary Adenocarcinoma（40%），Mucinous Adenocarcinoma（10%）	G2	Mixed type	Infiltrates Serosal Layer	+	+	T4 N1	1/22, 0/7
G022	Success	Male	57	3.5cm×2.5cm×1cm	Tubular Adenocarcinoma（90%），Papillary Adenocarcinoma（10%）	G2-G3	Intestinal Type	Infiltrates Subserosal Connective Tissue	+	+	T3 N0	0/13, 0/6
G023	Success	Female	70	1.5cm×1.2cm×0.5cm	Tubular Adenocarcinoma	G2-G3	Intestinal Type	Invasion of the muscularis mucosae	-	-	T1a N0	0/15, 0/16
G024	Success	Male	60	2.6cm×2.2cm×0.5cm	Tubular Adenocarcinoma	G2-G3	Intestinal Type	Invasion into the muscularis propria	+	-	T2 N2	3/17, 0/2
G025	Success	Male	79	5.7cm×5cm×3.5cm	Poorly Cohesive Carcinoma(Includes Signet Ring Cell Carcinoma)	G3	Diffuse Type	Infiltrates Serosal Layer	+	+	T4a N3b	19/24, 1/3
G026	Success	Male	63	3.2cm×2.5cm×0.5cm	Mixed Carcinoma（Tubular Adenocarcinoma85%，Poorly Cohesive Carcinoma15%）	G3	Mixed type	Infiltrates Subserosal Connective Tissue	+	-	T3 N1	2/21, 0/11
G027	Fail	Male	79	4.5cm×3.5cm×1.4cm	Mixed Carcinoma（Gastric adenocarcinoma with enteroblastic differentiation70%，Tubular Adenocarcinoma28%，Poorly Cohesive Carcinoma1%，Mucinous Adenocarcinoma1%）	G3	Mixed type	Infiltrates Subserosal Connective Tissue	+	+	T3 N3a	11/34, 0/19
